# Supplementary material for: Combination of Epithelial Growth Factor Receptor Blockers and CDK4/6 Inhibitor for Nasopharyngeal Carcinoma Treatment
Source: Cancers (Basel). 2021 Jun 12;13(12):2954. doi: 10.3390/cancers13122954 (PMC8231497; doi:10.3390/cancers13122954)
Supplement: Supplementary file 1 [file cancers-13-02954-s001.zip]

Archive with 1 entries (1 files):
- cancers-1235722-supplementary.pdf
